# Supplementary material for: Rapid Detection of Pathogenic Bacteria by the Naked Eye
Source: Biosensors (Basel). 2021 Sep 6;11(9):317. doi: 10.3390/bios11090317 (PMC8469438; doi:10.3390/bios11090317)
Supplement: Supplementary file 1 [file biosensors-11-00317-s001.zip]

Archive with 1 entries (1 files):
- biosensors-1347407-supplementary.pdf
